# Supplementary material for: Protocol development to further differentiate and transition stem cell-derived pancreatic progenitors from a monolayer into endocrine cells in suspension culture
Source: Sci Rep. 2023 Jun 1;13:8877. doi: 10.1038/s41598-023-35716-1 (PMC10235054; doi:10.1038/s41598-023-35716-1)
Supplement: Supplementary file 1 — Supplementary Information 1. [file 41598_2023_35716_MOESM1_ESM.zip › RoboPSC Aggregate Pipeline.cppipe]

CellProfiler Pipeline: http://www.cellprofiler.org
Version:5
DateRevision:421
GitHash:
ModuleCount:13
HasImagePlaneDetails:False

Images:[module_num:1|svn_version:'Unknown'|variable_revision_number:2|show_window:False|notes:['To begin creating your project, use the Images module to compile a list of files and/or folders that you want to analyze. You can also specify a set of rules to include only the desired files in your selected folders.']|batch_state:array([], dtype=uint8)|enabled:True|wants_pause:False]
    :
    Filter images?:Images only
    Select the rule criteria:and (extension does isimage) (directory doesnot startwith ".")

Metadata:[module_num:2|svn_version:'Unknown'|variable_revision_number:6|show_window:False|notes:['The Metadata module optionally allows you to extract information describing your images (i.e, metadata) which will be stored along with your measurements. This information can be contained in the file name and/or location, or in an external file.']|batch_state:array([], dtype=uint8)|enabled:True|wants_pause:False]
    Extract metadata?:No
    Metadata data type:Text
    Metadata types:{}
    Extraction method count:1
    Metadata extraction method:Extract from image file headers
    Metadata source:File name
    Regular expression to extract from file name:^(?P<Plate>.*)_(?P<Well>[A-P][0-9]{2})_s(?P<Site>[0-9])_w(?P<ChannelNumber>[0-9])
    Regular expression to extract from folder name:(?P<Date>[0-9]{4}_[0-9]{2}_[0-9]{2})$
    Extract metadata from:All images
    Select the filtering criteria:and (file does contain "")
    Metadata file location:Elsewhere...|
    Match file and image metadata:[]
    Use case insensitive matching?:No
    Metadata file name:
    Does cached metadata exist?:No

NamesAndTypes:[module_num:3|svn_version:'Unknown'|variable_revision_number:8|show_window:False|notes:['The NamesAndTypes module allows you to assign a meaningful name to each image by which other modules will refer to it.', '—', 'Load the color image by matching files in the folder against the text ‘6-1.jpg’. Load the template image as a binary mask. See details on the pipeline protocol at http://www.cellprofiler.org/linked_files/Papers/31-Vokes_CurrentProtocols_2008.pdf.']|batch_state:array([], dtype=uint8)|enabled:True|wants_pause:False]
    Assign a name to:Images matching rules
    Select the image type:Grayscale image
    Name to assign these images:DNA
    Match metadata:[]
    Image set matching method:Order
    Set intensity range from:Image metadata
    Assignments count:1
    Single images count:1
    Maximum intensity:255.0
    Process as 3D?:No
    Relative pixel spacing in X:1.0
    Relative pixel spacing in Y:1.0
    Relative pixel spacing in Z:1.0
    Select the rule criteria:and (file does contain "Image")
    Name to assign these images:OrigGrey
    Name to assign these objects:Cell
    Select the image type:Grayscale image
    Set intensity range from:Image metadata
    Maximum intensity:255.0
    Single image location:file:/Users/mitchellbraam/PlateTemplate.png
    Name to assign this image:PlateTemplate
    Name to assign these objects:Nucleus
    Select the image type:Binary mask
    Set intensity range from:Image metadata
    Maximum intensity:255.0

Groups:[module_num:4|svn_version:'Unknown'|variable_revision_number:2|show_window:False|notes:['The Groups module optionally allows you to split your list of images into image subsets (groups) which will be processed independently of each other. Examples of groupings include screening batches, microtiter plates, time-lapse movies, etc.']|batch_state:array([], dtype=uint8)|enabled:True|wants_pause:False]
    Do you want to group your images?:No
    grouping metadata count:1
    Metadata category:None

Align:[module_num:5|svn_version:'Unknown'|variable_revision_number:3|show_window:True|notes:['Align the plate image to the binary Plate Template. This step accounts for experimental variation in the plate placement. The Combined Image is also aligned by the same offset.']|batch_state:array([], dtype=uint8)|enabled:True|wants_pause:False]
    Select the alignment method:Mutual Information
    Crop mode:Keep size
    Select the first input image:PlateTemplate
    Name the first output image:AlignedPlate
    Select the second input image:OrigGrey
    Name the second output image:AlignedGrey

MaskImage:[module_num:6|svn_version:'Unknown'|variable_revision_number:3|show_window:True|notes:['Mask the Combined Image to the region of interest defined by the Plate Template.']|batch_state:array([], dtype=uint8)|enabled:True|wants_pause:False]
    Select the input image:OrigGrey
    Name the output image:MaskedCombined
    Use objects or an image as a mask?:Image
    Select object for mask:None
    Select image for mask:AlignedPlate
    Invert the mask?:No

IdentifyPrimaryObjects:[module_num:7|svn_version:'Unknown'|variable_revision_number:15|show_window:True|notes:['Identify all yeast colonies (white and red) within the plate. Use the red channel image, since both red and white colonies are bright in this image. Adjust the min/max diameter depending on the expected colony size in your own images.']|batch_state:array([], dtype=uint8)|enabled:True|wants_pause:False]
    Select the input image:MaskedCombined
    Name the primary objects to be identified:Colonies
    Typical diameter of objects, in pixel units (Min,Max):5,40
    Discard objects outside the diameter range?:Yes
    Discard objects touching the border of the image?:Yes
    Method to distinguish clumped objects:Intensity
    Method to draw dividing lines between clumped objects:Intensity
    Size of smoothing filter:0
    Suppress local maxima that are closer than this minimum allowed distance:1
    Speed up by using lower-resolution image to find local maxima?:No
    Fill holes in identified objects?:After both thresholding and declumping
    Automatically calculate size of smoothing filter for declumping?:Yes
    Automatically calculate minimum allowed distance between local maxima?:Yes
    Handling of objects if excessive number of objects identified:Continue
    Maximum number of objects:500
    Use advanced settings?:Yes
    Threshold setting version:12
    Threshold strategy:Global
    Thresholding method:Minimum Cross-Entropy
    Threshold smoothing scale:1.3488
    Threshold correction factor:1
    Lower and upper bounds on threshold:0.01,1
    Manual threshold:0.15
    Select the measurement to threshold with:None
    Two-class or three-class thresholding?:Three classes
    Log transform before thresholding?:No
    Assign pixels in the middle intensity class to the foreground or the background?:Background
    Size of adaptive window:100
    Lower outlier fraction:0.05
    Upper outlier fraction:0.05
    Averaging method:Mean
    Variance method:Standard deviation
    # of deviations:2
    Thresholding method:Otsu

MeasureObjectIntensity:[module_num:8|svn_version:'Unknown'|variable_revision_number:4|show_window:True|notes:['Measure the intensity of each colony in the SubtractedRed image.']|batch_state:array([], dtype=uint8)|enabled:True|wants_pause:False]
    Select images to measure:MaskedCombined
    Select objects to measure:Colonies

MeasureObjectSizeShape:[module_num:9|svn_version:'Unknown'|variable_revision_number:3|show_window:True|notes:['Measure area and shape features of each colony.']|batch_state:array([], dtype=uint8)|enabled:True|wants_pause:False]
    Select object sets to measure:Colonies
    Calculate the Zernike features?:No
    Calculate the advanced features?:No

ClassifyObjects:[module_num:10|svn_version:'Unknown'|variable_revision_number:3|show_window:True|notes:['Classify each colony for the desired parameters.First, based on area in a histogram with three bins to distinguish tiny, small, and large colonies. Second, by intensity  into two bins, for distinguishing white and red colonies.']|batch_state:array([], dtype=uint8)|enabled:True|wants_pause:False]
    Make classification decision based on:Single measurement
    Hidden:2
    Hidden:1
    Select the object to be classified:Colonies
    Select the measurement to classify by:AreaShape_Area
    Select bin spacing:Custom-defined bins
    Number of bins:1
    Lower threshold:0
    Use a bin for objects below the threshold?:No
    Upper threshold:1
    Use a bin for objects above the threshold?:No
    Enter the custom thresholds separating the values between bins:0,5,75,1300
    Give each bin a name?:Yes
    Enter the bin names separated by commas:Tiny,Small,Large
    Retain an image of the classified objects?:No
    Name the output image:Do not use
    Select the object to be classified:Colonies
    Select the measurement to classify by:Intensity_IntegratedIntensity_MaskedCombined
    Select bin spacing:Custom-defined bins
    Number of bins:3
    Lower threshold:0
    Use a bin for objects below the threshold?:Yes
    Upper threshold:1
    Use a bin for objects above the threshold?:Yes
    Enter the custom thresholds separating the values between bins:20
    Give each bin a name?:Yes
    Enter the bin names separated by commas:Debris, Aggregates
    Retain an image of the classified objects?:No
    Name the output image:ClassifiedNuclei
    Select a class:None
    Name the output objects:ClassifiedObjects
    Select the object name:Colonies
    Select the first measurement:None
    Method to select the cutoff:Mean
    Enter the cutoff value:.5
    Select the second measurement:None
    Method to select the cutoff:Mean
    Enter the cutoff value:.5
    Use custom names for the bins?:No
    Enter the low-low bin name:LowLow
    Enter the low-high bin name:HighLow
    Enter the high-low bin name:LowHigh
    Enter the high-high bin name:HighHigh
    Retain an image of the classified objects?:No
    Enter the image name:ClassifiedNuclei
    Save classes as new object sets?:No
    Select the location of the classifier model file:Default Output Folder|None
    Rules or classifier file name:None

OverlayOutlines:[module_num:11|svn_version:'Unknown'|variable_revision_number:4|show_window:True|notes:['Overlay the colony outlines upon the MaskedRedPlate image.']|batch_state:array([], dtype=uint8)|enabled:True|wants_pause:False]
    Display outlines on a blank image?:No
    Select image on which to display outlines:MaskedCombined
    Name the output image:OutlinedColonies
    Outline display mode:Color
    Select method to determine brightness of outlines:Max of image
    How to outline:Inner
    Select outline color:Red
    Select objects to display:Colonies

SaveImages:[module_num:12|svn_version:'Unknown'|variable_revision_number:16|show_window:True|notes:['Save the outline overlay image as an 8-bit TIF, using the same name as the original image, plus ‘_outlines’ as a suffix. Save the image to the default output folder.']|batch_state:array([], dtype=uint8)|enabled:True|wants_pause:False]
    Select the type of image to save:Image
    Select the image to save:OutlinedColonies
    Select method for constructing file names:From image filename
    Select image name for file prefix:OrigGrey
    Enter single file name:OrigColor
    Number of digits:4
    Append a suffix to the image file name?:Yes
    Text to append to the image name:_outlines
    Saved file format:png
    Output file location:Default Output Folder|None
    Image bit depth:8-bit integer
    Overwrite existing files without warning?:No
    When to save:Every cycle
    Record the file and path information to the saved image?:No
    Create subfolders in the output folder?:No
    Base image folder:Elsewhere...|/Users/veneskey/svn/pipeline/ExampleImages/ExampleYeastColonies_BT_Images
    How to save the series:T (Time)
    Save with lossless compression?:No

ExportToSpreadsheet:[module_num:13|svn_version:'Unknown'|variable_revision_number:13|show_window:True|notes:['Export any measurements to a comma-delimited file (.csv). The measurements made for the colony objects will be saved to separate .csv files, in addition to the per-image .csv’s.']|batch_state:array([], dtype=uint8)|enabled:True|wants_pause:False]
    Select the column delimiter:Comma (",")
    Add image metadata columns to your object data file?:No
    Add image file and folder names to your object data file?:No
    Select the measurements to export:No
    Calculate the per-image mean values for object measurements?:Yes
    Calculate the per-image median values for object measurements?:No
    Calculate the per-image standard deviation values for object measurements?:No
    Output file location:Default Output Folder|.
    Create a GenePattern GCT file?:No
    Select source of sample row name:Metadata
    Select the image to use as the identifier:None
    Select the metadata to use as the identifier:None
    Export all measurement types?:No
    Press button to select measurements:None|None
    Representation of Nan/Inf:NaN
    Add a prefix to file names?:No
    Filename prefix:MyExpt_
    Overwrite existing files without warning?:Yes
    Data to export:Image
    Combine these object measurements with those of the previous object?:No
    File name:Image.csv
    Use the object name for the file name?:Yes
    Data to export:Colonies
    Combine these object measurements with those of the previous object?:No
    File name:Colonies.csv
    Use the object name for the file name?:Yes
